# Supplementary material for: The global burden of maternal disorders attributable to iron deficiency related sub-disorders in 204 countries and territories: an analysis for the Global Burden of Disease study
Source: Front Public Health. 2024 Sep 5;12:1406549. doi: 10.3389/fpubh.2024.1406549 (PMC11413869; doi:10.3389/fpubh.2024.1406549)
Supplement: SUPPLEMENTARY TABLE S3 — The EAPC of the YLDs for maternal disorder associated with iron deficiency. [file Table_3.xlsx]

## Sheet: EAPC_YLDs
Characteristics	Ectopic pregnancy	Maternal abortion and miscarriage	Maternal hemorrhage	Maternal hypertensive disorders	Maternal obstructed labor and uterine rupture	Maternal sepsis and other maternal infections	Other maternal disorders
Global	-1.74 (-1.87--1.62)	-1.81 (-1.85--1.78)	-2.07 (-2.14--1.99)	-1.09 (-1.23--0.95)	-2 (-2.14--1.86)	-1.59 (-1.62--1.55)	0.78 (0.64-0.92)
Low SDI	-2 (-2.1--1.9)	-1.65 (-1.77--1.53)	-2.39 (-2.45--2.34)	-1.7 (-1.85--1.55)	-2.8 (-2.85--2.75)	-1.93 (-2--1.86)	0.22 (0.04-0.4)
Low-middle SDI	-2.85 (-2.89--2.82)	-2.44 (-2.49--2.39)	-3.28 (-3.36--3.21)	-2.56 (-2.86--2.25)	-3.51 (-3.7--3.32)	-2.55 (-2.62--2.49)	-0.62 (-0.78--0.46)
Middle SDI	-2.34 (-2.59--2.09)	-2.3 (-2.41--2.19)	-2.78 (-2.99--2.57)	-1.54 (-1.65--1.43)	-1.13 (-1.29--0.97)	-1.87 (-1.98--1.75)	0.58 (0.42-0.75)
High-middle SDI	-1.33 (-1.69--0.96)	-2.83 (-3.03--2.63)	-3.28 (-3.56--3)	-1.32 (-1.47--1.17)	-1.72 (-1.84--1.6)	-1.92 (-2.13--1.7)	0.11 (-0.02-0.24)
High SDI	-1.1 (-1.17--1.03)	-3.29 (-3.52--3.06)	-1.63 (-1.72--1.55)	-0.71 (-0.87--0.55)	-1.73 (-1.95--1.51)	-1.69 (-1.82--1.57)	1.12 (0.92-1.33)
East Asia	-2.17 (-2.63--1.71)	-3.72 (-4.12--3.31)	-5.61 (-6.19--5.02)	-2.44 (-3.59--1.28)	-3.04 (-3.4--2.68)	-2.9 (-3.29--2.5)	-1.88 (-2.3--1.46)
Southeast Asia	-2.28 (-2.31--2.25)	-2.57 (-2.65--2.49)	-2.91 (-3.03--2.79)	-2.47 (-2.53--2.4)	-2.18 (-2.21--2.14)	-2.24 (-2.28--2.2)	-0.07 (-0.23-0.1)
Central Asia	-1.11 (-1.39--0.82)	-1.28 (-1.5--1.05)	-1.69 (-1.94--1.45)	-0.6 (-0.97--0.23)	-1.14 (-1.42--0.86)	-1.26 (-1.51--1)	1.28 (1.1-1.47)
South Asia	-3.14 (-3.19--3.09)	-2.37 (-2.46--2.28)	-3.8 (-3.94--3.66)	-3.64 (-4.19--3.09)	-4.04 (-4.2--3.89)	-2.89 (-2.99--2.79)	-1.2 (-1.39--1.01)
Australasia	-0.85 (-1.18--0.52)	-1.02 (-1.18--0.86)	-0.63 (-0.83--0.42)	-1.58 (-1.79--1.37)	0.05 (-0.07-0.16)	0.35 (0.17-0.53)	2.05 (1.8-2.31)
Oceania	-0.71 (-0.75--0.67)	-0.9 (-0.93--0.86)	-1.15 (-1.2--1.09)	-0.65 (-0.69--0.6)	-0.72 (-0.75--0.68)	-0.65 (-0.69--0.62)	1.68 (1.53-1.84)
Central Europe	-0.81 (-1.2--0.42)	-0.18 (-0.55-0.2)	-2.13 (-2.56--1.69)	-1.25 (-1.59--0.9)	-1.04 (-1.47--0.62)	-2.02 (-2.33--1.71)	0.72 (0.46-0.98)
Eastern Europe	1 (0.48-1.52)	-1.28 (-1.5--1.06)	-0.96 (-1.29--0.63)	0.43 (-0.06-0.92)	-0.01 (-0.48-0.45)	-0.05 (-0.51-0.41)	2.3 (1.99-2.61)
Western Europe	0.43 (0.34-0.53)	-0.38 (-0.52--0.24)	-1.15 (-1.29--1)	-0.1 (-0.25-0.05)	0.07 (-0.03-0.17)	-0.46 (-0.59--0.34)	2.19 (2.02-2.35)
High-income Asia Pacific	-1.49 (-1.74--1.24)	0	-1.6 (-1.91--1.29)	-2.4 (-2.97--1.82)	-0.53 (-0.84--0.21)	-2.57 (-2.8--2.33)	0.11 (-0.13-0.35)
High-income North America	-2.31 (-2.71--1.91)	-2.68 (-2.91--2.46)	-1.01 (-1.19--0.84)	-0.32 (-0.59--0.05)	-2.92 (-3.45--2.39)	-2.1 (-2.42--1.77)	1.31 (0.92-1.71)
Southern Latin America	-1.16 (-1.31--1.02)	-1.7 (-1.91--1.49)	-2.2 (-2.36--2.04)	-0.95 (-1.06--0.84)	-1.38 (-1.5--1.26)	-1.55 (-1.66--1.44)	0.95 (0.76-1.13)
Andean Latin America	-2.59 (-2.8--2.39)	-2.77 (-2.87--2.67)	-3.98 (-4.25--3.7)	-1.01 (-1.27--0.74)	-2.78 (-2.95--2.6)	-2.87 (-3--2.74)	-0.86 (-1.03--0.69)
Central Latin America	-2.45 (-2.64--2.25)	-2.24 (-2.37--2.1)	-3.06 (-3.33--2.79)	-1.7 (-2.2--1.21)	-2.52 (-2.76--2.29)	-1.73 (-1.99--1.47)	0.13 (-0.07-0.32)
Tropical Latin America	-1.5 (-1.66--1.35)	-1.87 (-1.94--1.8)	-2.61 (-2.71--2.52)	-2.3 (-2.66--1.93)	-1.77 (-1.96--1.57)	0 (-0.26-0.27)	0.56 (0.41-0.7)
Caribbean	-1.15 (-1.24--1.05)	-2.12 (-2.19--2.05)	-1.67 (-1.75--1.6)	-1.33 (-1.43--1.23)	-1.18 (-1.24--1.12)	-1.26 (-1.32--1.21)	1.07 (0.93-1.21)
North Africa and Middle East	-2.72 (-2.8--2.63)	-3.19 (-3.24--3.13)	-3.36 (-3.42--3.29)	-2.31 (-2.47--2.15)	-3.67 (-3.73--3.6)	-2.66 (-2.71--2.61)	-0.65 (-0.85--0.45)
Central Sub-Saharan Africa	-2.3 (-2.5--2.1)	-2.31 (-2.49--2.12)	-2.93 (-2.98--2.88)	-2.17 (-2.35--2)	-3.74 (-4.06--3.43)	-2.23 (-2.38--2.09)	-0.32 (-0.62--0.02)
Eastern Sub-Saharan Africa	-2.28 (-2.38--2.19)	-2.17 (-2.29--2.05)	-2.39 (-2.43--2.34)	-2.07 (-2.21--1.94)	-2.62 (-2.68--2.56)	-2.17 (-2.25--2.1)	0.22 (0.05-0.38)
Southern Sub-Saharan Africa	-1.77 (-1.84--1.7)	-0.05 (-0.51-0.42)	-1.54 (-1.71--1.37)	-1.31 (-1.42--1.2)	-1.74 (-2.08--1.39)	-1.13 (-1.23--1.03)	1.17 (0.76-1.57)
Western Sub-Saharan Africa	-0.87 (-1.03--0.7)	-0.43 (-0.61--0.25)	-0.36 (-0.44--0.27)	-0.65 (-0.88--0.41)	-0.16 (-0.28--0.03)	-0.8 (-0.9--0.7)	2.36 (2.11-2.61)
