# Supplementary material for: The global burden of maternal disorders attributable to iron deficiency related sub-disorders in 204 countries and territories: an analysis for the Global Burden of Disease study
Source: Front Public Health. 2024 Sep 5;12:1406549. doi: 10.3389/fpubh.2024.1406549 (PMC11413869; doi:10.3389/fpubh.2024.1406549)
Supplement: SUPPLEMENTARY TABLE S4 — The EAPC of the YLLs for maternal disorder associated with iron deficiency. [file Table_4.xlsx]

## Sheet: EAPC_YLLs
Characteristics	Ectopic pregnancy	Indirect maternal deaths	Late maternal deaths	Maternal abortion and miscarriage	Maternal deaths aggravated by HIV/AIDS	Maternal hemorrhage	Maternal hypertensive disorders	Maternal obstructed labor and uterine rupture	Maternal sepsis and other maternal infections	Other maternal disorders
Global	-1.12 (-1.31--0.94)	-1.17 (-1.42--0.91)	-0.54 (-0.67--0.41)	-5.44 (-5.66--5.21)	-0.42 (-1.38-0.54)	-4.19 (-4.38--4)	-2.84 (-2.95--2.73)	-0.82 (-1.43--0.2)	-4.46 (-4.82--4.1)	-0.95 (-1.22--0.68)
Low SDI	-1.47 (-1.63--1.32)	-0.5 (-0.7--0.3)	-1.04 (-1.26--0.81)	-5.17 (-5.52--4.83)	-2.71 (-3.51--1.9)	-3.72 (-3.93--3.51)	-2.26 (-2.45--2.07)	-0.81 (-1.3--0.33)	-3.94 (-4.46--3.41)	-0.96 (-1.17--0.75)
Low-middle SDI	-2.11 (-2.38--1.85)	-2.28 (-2.68--1.87)	-2.2 (-2.28--2.13)	-9 (-9.37--8.63)	0.75 (-0.31-1.82)	-5.42 (-5.65--5.18)	-4.44 (-4.6--4.28)	-1.61 (-2.48--0.73)	-7.88 (-8.3--7.45)	-1.7 (-2.1--1.3)
Middle SDI	-3.36 (-3.78--2.93)	-2.36 (-2.56--2.16)	-1.03 (-1.25--0.82)	-9.79 (-10.08--9.51)	4.39 (1.66-7.18)	-6.18 (-6.45--5.91)	-5.03 (-5.24--4.82)	-2.46 (-2.71--2.2)	-8.65 (-9.11--8.2)	-2.97 (-3.36--2.57)
High-middle SDI	-5.46 (-5.74--5.18)	-3.94 (-4.25--3.63)	-1.97 (-2.3--1.63)	-9.24 (-9.61--8.87)	-1.14 (-3.16-0.92)	-7.43 (-7.73--7.12)	-6.25 (-6.48--6.03)	-4.38 (-4.78--3.98)	-8.97 (-9.36--8.58)	-3.9 (-4.15--3.64)
High SDI	-3.22 (-3.4--3.03)	3.4 (2.86-3.94)	3.22 (2.57-3.87)	-6.06 (-6.52--5.59)	4.45 (3.97-4.93)	-4.52 (-4.68--4.36)	-2.48 (-2.71--2.26)	-1.51 (-1.69--1.33)	-4.86 (-5.76--3.96)	0.47 (0.16-0.78)
East Asia	-7.64 (-8.18--7.1)	-6.74 (-7.54--5.92)	-7.75 (-8.19--7.31)	-11.66 (-11.94--11.38)	-2.5 (-3.85--1.13)	-12.68 (-13.36--12)	-10.04 (-10.62--9.45)	-6.21 (-6.97--5.45)	-12.39 (-12.84--11.95)	-6.72 (-7.15--6.3)
Southeast Asia	-3.42 (-3.68--3.17)	-1.5 (-1.6--1.39)	-3.53 (-3.65--3.41)	-10.07 (-10.27--9.87)	0.69 (-1.66-3.1)	-6.07 (-6.33--5.81)	-4.08 (-4.34--3.83)	-2.09 (-2.57--1.61)	-7.85 (-8.25--7.45)	-2.86 (-3.23--2.49)
Central Asia	-2.88 (-3.04--2.73)	1.46 (0.8-2.13)	-2.04 (-2.36--1.73)	-9.77 (-10.2--9.34)	4.18 (3.78-4.57)	-5.25 (-5.46--5.04)	-3.08 (-3.4--2.75)	-2.05 (-2.64--1.45)	-4.68 (-5.13--4.22)	-1.93 (-2.24--1.62)
South Asia	-3.37 (-3.69--3.05)	-3.27 (-3.74--2.8)	-3.48 (-3.63--3.33)	-10.48 (-11.14--9.82)	1.35 (-1.99-4.8)	-5.98 (-6.28--5.68)	-4.8 (-4.94--4.66)	-3.9 (-5.04--2.74)	-8.97 (-9.62--8.31)	-2.7 (-3.22--2.17)
Australasia	-4.18 (-4.97--3.38)	0.55 (-0.32-1.41)	-2.54 (-3.31--1.78)	-6.32 (-7.18--5.44)	4 (3.28-4.72)	-4.06 (-4.98--3.14)	-3.41 (-4.19--2.63)	-1.49 (-2.4--0.57)	-5.27 (-6.11--4.43)	-1.6 (-2.22--0.97)
Oceania	-0.78 (-1.06--0.49)	0.33 (0-0.65)	-1.08 (-1.23--0.92)	-4.93 (-5.13--4.72)	15.13 (10.81-19.62)	-2.31 (-2.48--2.14)	-0.66 (-1--0.31)	-0.17 (-0.47-0.14)	-2.34 (-2.77--1.91)	-0.57 (-0.86--0.28)
Central Europe	-8.07 (-8.62--7.52)	0.17 (-1.3-1.66)	-4.14 (-4.62--3.64)	-12.45 (-13.06--11.83)	2.31 (1.64-2.99)	-7.09 (-7.45--6.73)	-4.94 (-5.32--4.57)	-1.56 (-1.95--1.18)	-11.7 (-12.32--11.08)	-2.7 (-3.24--2.15)
Eastern Europe	-9.85 (-10.33--9.36)	-4.48 (-4.76--4.2)	-4.77 (-5.12--4.43)	-8.92 (-9.21--8.63)	9.4 (8.97-9.84)	-6.34 (-6.6--6.08)	-6.44 (-6.69--6.19)	-4.84 (-5.46--4.22)	-7.46 (-7.94--6.97)	-2.8 (-3.13--2.48)
Western Europe	-5.59 (-5.89--5.29)	-2.55 (-2.91--2.19)	-3.9 (-4.24--3.55)	-7.89 (-8.28--7.51)	-0.09 (-0.52-0.33)	-4.06 (-4.35--3.76)	-4.41 (-4.68--4.14)	-3.48 (-3.82--3.15)	-7.88 (-8.72--7.03)	-1.13 (-1.4--0.85)
High-income Asia Pacific	-6.22 (-6.46--5.98)	-3.53 (-3.8--3.25)	-3.17 (-3.69--2.65)	-10.36 (-11.05--9.67)	2.85 (2.57-3.12)	-7.03 (-7.21--6.84)	-8.31 (-8.8--7.83)	-6.05 (-6.34--5.75)	-13.27 (-14.95--11.56)	-2.28 (-2.48--2.07)
High-income North America	-2.32 (-2.64--2)	8.06 (7.01-9.12)	4.16 (3.37-4.95)	-2.05 (-2.39--1.71)	5.42 (4.86-5.99)	-0.49 (-0.97-0.01)	1.17 (0.57-1.77)	4.4 (3.38-5.43)	0.54 (0.03-1.05)	3.23 (2.64-3.82)
Southern Latin America	-0.2 (-0.62-0.21)	2.7 (2.07-3.34)	0.78 (0.47-1.09)	-4.74 (-4.93--4.54)	2.48 (1.66-3.3)	-3.72 (-3.94--3.49)	-3.28 (-3.48--3.09)	7.2 (5.66-8.77)	-4.55 (-5.04--4.06)	3.13 (2.1-4.17)
Andean Latin America	0.98 (0-1.97)	3.4 (2.82-3.98)	-4.19 (-4.57--3.8)	-10.13 (-10.68--9.58)	-0.22 (-0.63-0.2)	-6.84 (-7.1--6.58)	-5.73 (-5.99--5.47)	10.64 (8.84-12.47)	-8.68 (-9.16--8.2)	2.63 (1.37-3.89)
Central Latin America	-3.14 (-3.47--2.81)	1.38 (1-1.76)	-1.19 (-1.96--0.41)	-7.8 (-8.23--7.36)	2.45 (1.9-3)	-5.07 (-5.36--4.78)	-3.99 (-4.26--3.72)	-1.46 (-1.7--1.23)	-6.77 (-7.24--6.29)	-3.58 (-3.86--3.29)
Tropical Latin America	-3.18 (-3.94--2.41)	0.06 (-0.12-0.25)	-1.37 (-2.36--0.38)	-6.07 (-6.49--5.64)	2.24 (1.94-2.54)	-4.73 (-5.14--4.32)	-3.79 (-4.19--3.4)	-2.86 (-3.2--2.52)	-4.32 (-4.84--3.8)	-2.87 (-3.34--2.41)
Caribbean	5.98 (5.03-6.94)	2.34 (1.96-2.72)	1.28 (1.07-1.5)	-3.45 (-3.69--3.2)	-1.15 (-1.52--0.77)	1.11 (0.71-1.51)	1.47 (1.13-1.8)	8.16 (6.71-9.64)	0.72 (0.37-1.08)	7.13 (6.07-8.2)
North Africa and Middle East	-3.56 (-3.63--3.49)	-1.21 (-1.26--1.15)	-2.67 (-2.75--2.58)	-7.31 (-7.47--7.15)	1.05 (-0.08-2.18)	-4.88 (-5.02--4.74)	-4.51 (-4.62--4.4)	-0.87 (-0.97--0.77)	-6.21 (-6.47--5.95)	-2.49 (-2.63--2.36)
Central Sub-Saharan Africa	-0.72 (-1.03--0.4)	0.98 (0.61-1.35)	-0.3 (-0.76-0.16)	-4.48 (-4.86--4.1)	-2.32 (-3.3--1.33)	-2.54 (-2.85--2.22)	-1.94 (-2.24--1.64)	0.72 (0.16-1.28)	-0.07 (-1.15-1.01)	0.48 (0.09-0.88)
Eastern Sub-Saharan Africa	-2.19 (-2.27--2.11)	-0.91 (-1.26--0.55)	-2.02 (-2.15--1.9)	-6.83 (-7.18--6.48)	-4.08 (-4.86--3.29)	-3.61 (-3.72--3.5)	-2.36 (-2.54--2.18)	0.31 (-0.15-0.77)	-5.09 (-5.53--4.65)	-1.89 (-1.98--1.81)
Southern Sub-Saharan Africa	-2.1 (-3.29--0.89)	1.9 (0.15-3.67)	-0.9 (-2.06-0.27)	-2.77 (-4.23--1.29)	2.66 (0.59-4.78)	-2.4 (-3.66--1.13)	-1.39 (-2.73--0.04)	-0.38 (-1.64-0.89)	-0.75 (-2.13-0.65)	-0.79 (-2.03-0.46)
Western Sub-Saharan Africa	-1.07 (-1.41--0.73)	1.23 (1-1.46)	-0.01 (-0.38-0.35)	-2.87 (-3.3--2.44)	0.8 (-0.48-2.09)	-2.03 (-2.32--1.74)	-1.37 (-1.65--1.09)	0.06 (-0.11-0.24)	-3.49 (-3.88--3.09)	-0.67 (-0.91--0.43)
